# Supplementary material for: Oral Microbiota Profile in Patients with Anti-Neutrophil Cytoplasmic Antibody–Associated Vasculitis
Source: Microorganisms. 2022 Aug 4;10(8):1572. doi: 10.3390/microorganisms10081572 (PMC9412476; doi:10.3390/microorganisms10081572)
Supplement: Supplementary file 1 [file microorganisms-10-01572-s001.zip]

Archive with 1 entries (1 files):
- microorganisms-1823164-supplementary.xlsx
