# Supplementary material for: Oral Microbiota Profile in Patients with Anti-Neutrophil Cytoplasmic Antibody–Associated Vasculitis
Source: Microorganisms. 2022 Aug 4;10(8):1572. doi: 10.3390/microorganisms10081572 (PMC9412476; doi:10.3390/microorganisms10081572)
Supplement: Supplementary file 1 [file microorganisms-10-01572-s001.zip › microorganisms-1823164-supplementary.xlsx]

## Sheet: Supplementary Table S1
Supplementary Table S1. Description of bacteria used in the checkerboard assay and culture conditions.
			Culture condition
Nummer	Species	Strain	Agar on plate	Condition	Temperature
1	Actinomyces graevenitzii	CCUG 27294	blood	anaerobic	37°C
2	Actinomyces massiliensis	CCUG 53522	chocolate	aerobic	37°C
3	Aggregatibacter actinomycetemcomitans	A1	blood	aerobic	37°C
4	Aggregatibacter actinomycetemcomitans	A3	blood	aerobic	37°C
5	Aggregatibacter actinomycetemcomitans	A5	blood	aerobic	37°C
6	Bifidobacterium dentium	CCUC 18367	chocolate	anaerobic	37°C
7	Bifidobacterium longum	CCUG 15137	chocolate	anaerobic	37°C
8	Campylobacter gracilis	CCUG 27720	blood	anaerobic	37°C
9	Campylobacter rectus concave	CCUG 20446	blood	anaerobic	37°C
10	Campylobacter rectus convex	CCUG 20446	blood	anaerobic	37°C
11	Capnocytophaga leadbetteri	CCUG 51857	chocolate	aerobic	37°C
12	Corynebacterium durum	CCUG 60194	chocolate	aerobic	37°C
13	Corynebacterium matruchotii	CCUG 46620	blood	anaerobic	37°C
14	Dialister invisus	CCUG 47026	blood	anaerobic	37°C
15	Filifactor alocis	F1	blood	anaerobic	37°C
16	Filifactor alocis	F12	blood	anaerobic	37°C
17	Fusobacterium nucleatum subsp. animalis	CCUG 32879	blood	anaerobic	37°C
18	Fusobacterium nucleatum subsp. nucleatum	CCUG 32989	blood	anaerobic	37°C
19	Fusobacterium nucleatum subsp. nucleatum	ATCC 25586	blood	anaerobic	37°C
20	Fusobacterium nucleatum subsp polymorphum	CCUG 9126	blood	anaerobic	37°C
21	Fusobacterium nucleatum vincentii	ATCC 49256	blood	anaerobic	37°C
22	Fusobacterium periodonticum	CCUG 14345	blood	anaerobic	37°C
23	Gemella haemolysans	CCUG 37985	chocolate	aerobic	37°C
24	Gemella sanguinis	CCUG 37820	chocolate	aerobic	37°C
25	Haemophilus parainfluenzae	CCUG 12836	chocolate	anaerobic	37°C
26	Lachnoanaerobaculum saburreum	CCUG 28089	blood	anaerobic	37°C
27	Lactobacillus gasseri	CCUG 31451	rogosa	anaerobic	37°C
28	Lactobacillus salivarius	CCUG 31453	rogosa	anaerobic	37°C
29	Lactobacillus vaginalis	CCUG 31452	rogosa	anaerobic	37°C
30	Lautropia mirabilis	CCUG 34794	blood	aerobic	37°C
31	Leptotrichia hofstadii	CCUG 47504	blood	anaerobic	37°C
32	Neisseria flavescens	CCUG 17913	blood	aerobic	37°C
33	Parvimonas micra	CCUG 46357	chocolate	aerobic	37°C
34	Peptostreptococcus stomatis	CCUG 51858	chocolate	anaerobic	37°C
35	Porphyromonas gingivalis	W 83	chocolate	anaerobic	37°C
36	Porphyromonas gingivalis	W 381	chocolate	anaerobic	37°C
37	Porpyromonas gingivalis	CCUG 25893	chocolate	anaerobic	37°C
38	Prevotella multiformis	CCUG 51937	blood	anaerobic	37°C
39	Prevotella dentalis	CCUG 48288	blood	anaerobic	37°C
40	Prevotella denticola	FO 2891	blood	anaerobic	37°C
41	Prevotella intermedia	CCUG 24041	blood	anaerobic	37°C
42	Prevotella intermedia	CCUG 27725	blood	anaerobic	37°C
43	Prevotella melaninogenica	CCUG 4944	blood	anaerobic	37°C
44	Prevotella nigrescens	CCUG 9560	blood	anaerobic	37°C
45	Prevotella pleuritidis	CCUG 54350	blood	anaerobic	37°C
46	Rothia dentocariosa	CCUG 35437	chocolate	aerobic	37°C
47	Rothia mucilaginosa	CCUG 20962	blood	aerobic	37°C
48	Schaalia odontolytica (formerly Actinomyces odontolyticus)	CCUG 20536	chocolate	aerobic	37°C
49	Selenomonas noxia	CCUG 53876	chocolate	anaerobic	37°C
50	Staphylococcus aureus	CCUG 47314	blood	aerobic	37°C
51	Staphylococcus epidermidis	L 11:3	blood	aerobic	37°C
53	Streptococcus crisatus	CCUG 43159	blood	aerobic	37°C
54	Streptococcus crisatus	CCUG 33481	blood	aerobic	37°C
52	Streptococcus gordonii	Blackburn	blood	aerobic	37°C
57	Streptococcus gordonii	M 5	blood	aerobic	37°C
58	Streptococcus mitis	SK 96	blood	aerobic	37°C
59	Streptococcus mitis biovar 1	SK 113	blood	aerobic	37°C
60	Streptococcus mitis biovar 2	SK 34	blood	aerobic	37°C
61	Streptococcus mutans	NG 8	blood	aerobic	37°C
62	Streptococcus mutans	CCUG 11877	blood	aerobic	37°C
63	Streptococcus oralis	LA 11	blood	aerobic	37°C
64	Streptococcus oralis	LVG 1	blood	aerobic	37°C
65	Streptococcus parasanguinis	CCUG 30417	blood	aerobic	37°C
55	Streptococcus sanguinis	CCUG 10556	blood	aerobic	37°C
56	Streptococcus sanguinis	CCUG 17826	blood	aerobic	37°C
66	Tannerella forsythia	CCUG 21028	chocolate	anaerobic	37°C
67	Veillonella dispar	CCUG 54948	chocolate	anaerobic	37°C
68	Veillonella rogosae	CCUG 54233	chocolate	anaerobic	37°C

## Sheet: Supplementary Table S2
Supplementary Table S2. Prevalence and relative abundance of bacterial genera and species detected by multiplex sequencing in saliva from acute AAV cases (n=25) and controls (n=23).
	Prevalence (n)			Mean relative abundance (%)
Genus	Controls	Acute AAV		Controls	Acute AAV
Abiotrophia	12	11		0.147032	0.311557
Absconditabacteria(SR1)[G-1]	9	7		0.0280996	0.0085499
Acidipropionibacterium	1	2		0.000315083	0.00307086
Actinomyces	23	23		1.01761	0.976211
Aggregatibacter	20	11		0.311795	0.251858
Alloprevotella	23	18		1.48903	0.633702
Alloscardovia	8	7		0.0202375	0.0338533
Anaeroglobus	3	6		0.00530923	0.00793329
Anoxybacillus	0	1		0	0.00902006
Arachnia	1	0		0.000315426	0
Arthrospira	9	21		0.0893587	0.451491
Atopobium	22	23		0.795451	0.611094
Bacteroidales[G-1]	3	2		0.00210861	0.0305921
Bacteroidales[G-2]	15	14		0.0181878	0.0537838
Bacteroidales[G-3]	1	2		0.000660955	0.00154351
Bacteroidetes[G-3]	1	3		0.000332721	0.0182887
Bacteroidetes[G-5]	4	3		0.00406317	0.00499117
Bacteroidetes[G-7]	1	0		0.000229995	0
Bergeyella	23	22		0.341619	0.188222
Bifidobacterium	8	12		0.0391646	0.342527
Bulleidia	1	1		0.000233985	0.000251323
Butyrivibrio	16	7		0.100083	0.0145034
Campylobacter	23	23		0.361851	0.541659
Capnocytophaga	23	22		0.642425	0.577595
Cardiobacterium	21	13		0.0610918	0.0642208
Catonella	22	14		0.146809	0.0832132
Centipeda	0	1		0	0.00194837
Corynebacterium	23	21		0.152258	2.58563
Cryptobacterium	2	6		0.00258037	0.00400893
Desulfobulbus	0	1		0	0.0052077
Dialister	17	16		0.0313347	0.0587876
Eikenella	5	11		0.00957071	0.0184213
Enterococcus	0	1		0	1.45654
Filifactor	2	5		0.00180827	0.00599781
Fretibacterium	1	6		0.000709708	0.0081703
Fusobacterium	23	20		2.83925	1.68362
Gemella	23	20		2.8267	1.81853
Gracilibacteria(GN02)[G-1]	3	0		0.00431128	0
Gracilibacteria(GN02)[G-2]	2	1		0.00289623	0.00670857
Granulicatella	23	23		1.95968	1.72877
Haemophilus	23	19		7.77731	4.78811
Johnsonella	0	1		0	0.000591395
Kingella	18	14		0.0581858	0.11572
Lachnoanaerobaculum	23	17		0.404754	0.173435
Lachnospiraceae[G-2]	12	2		0.0350932	0.00732006
Lachnospiraceae[G-3]	4	4		0.0119983	0.0141801
Lachnospiraceae[G-7]	2	5		0.00198516	0.00641618
Lachnospiraceae[G-8]	1	0		0.000660955	0
Lactobacillus	9	14		0.0340694	1.30214
Lautropia	21	12		0.173317	0.0897105
Leptotrichia	23	19		1.50039	1.07453
Megasphaera	22	20		0.581899	0.306768
Mitsuokella	5	5		0.0308217	0.0136107
Mogibacterium	23	18		0.163222	0.065231
Mycoplasma	6	5		0.00541219	0.021988
Neisseria	23	21		5.10523	6.39447
Olsenella	2	4		0.00238795	0.0142225
Oribacterium	23	21		0.385017	0.257207
Ottowia	0	2		0	0.000965092
Parascardovia	1	4		0.0013487	0.0126601
Parvimonas	11	17		0.0688267	0.047075
Peptidiphaga	6	13		0.0122976	0.0481563
Peptococcus	12	10		0.0369722	0.0332252
Peptoniphilus	1	2		0.000709708	0.00206722
Peptostreptococcaceae[XI][G-1]	21	14		0.290865	0.0736064
Peptostreptococcaceae[XI][G-2]	2	0		0.000990238	0
Peptostreptococcaceae[XI][G-5]	3	0		0.0079038	0
Peptostreptococcaceae[XI][G-6]	2	2		0.00112769	0.00416517
Peptostreptococcaceae[XI][G-7]	7	5		0.00803884	0.00245819
Peptostreptococcaceae[XI][G-9]	10	9		0.013823	0.020404
Peptostreptococcus	21	12		0.304076	0.110455
Porphyromonas	23	22		3.46546	3.6548
Prevotella	23	25		16.2156	12.7385
Pseudoramibacter	1	2		0.000908542	0.00105663
Rothia	23	25		7.12981	5.98253
Ruminococcaceae[G-1]	20	12		0.113831	0.129716
Ruminococcaceae[G-2]	20	12		0.0866676	0.0729089
Saccharibacteria(TM7)[G-1]	23	17		0.807076	0.465081
Saccharibacteria(TM7)[G-2]	1	0		0.000987514	0
Saccharibacteria(TM7)[G-3]	19	8		0.0816783	0.0526257
Saccharibacteria(TM7)[G-5]	8	13		0.0156565	0.0381636
Saccharibacteria(TM7)[G-6]	13	5		0.0759859	0.0173404
Saccharibacteria(TM7)[G-8]	0	1		0	0.000664813
Scardovia	8	15		0.017939	0.0929868
Schaalia	23	21		2.06357	1.37243
Selenomonas	23	19		0.271558	0.347587
Shuttleworthia	7	6		0.00976148	0.00550583
Slackia	0	1		0	0.00034653
Solobacterium	23	15		0.171687	0.0724469
Staphylococcus	0	6		0	0.371516
Stomatobaculum	23	16		0.502098	0.197887
Streptococcus	23	25		27.8477	28.2248
Tannerella	22	18		0.0773556	0.152477
Treponema	15	15		0.0494515	0.134835
Veillonella	23	25		10.5208	16.2623
Veillonellaceae[G-1]	2	7		0.00125693	0.00849916
	Prevalence			Mean relative proportion
Species	Controls	Acute AAV		Controls	Acute AAV
Abiotrophia defectiva	12	11		0.147032	0.311557
Absconditabacteria (SR1) [G-1] bacterium HMT345	2	3		0.00343429	0.00243045
Absconditabacteria (SR1) [G-1] bacterium HMT874	3	2		0.00240814	0.00163536
Absconditabacteria (SR1) [G-1] bacterium HMT875	6	2		0.0222572	0.0044841
Actinomyces dentalis	0	1		0	0.00120683
Actinomyces gerencseriae	0	1		0	0.00168584
Actinomyces graevenitzii	23	16		0.849865	0.572111
Actinomyces israelii	0	1		0	0.00197378
Actinomyces johnsonii	0	1		0	0.00796081
Actinomyces massiliensis	2	2		0.00461132	0.0102551
Actinomyces naeslundii	6	7		0.0257861	0.0390447
Actinomyces oris	8	11		0.0386352	0.107921
Actinomyces sp. HMT169	12	18		0.0814113	0.205817
Actinomyces sp. HMT170	1	1		0.00919898	0.0117031
Actinomyces sp. HMT171	1	2		0.0030684	0.0142149
Actinomyces sp. HMT448	2	1		0.00503346	0.00231803
Aggregatibacter actinomycetemcomitans	0	2		0	0.00793953
Aggregatibacter aphrophilus	3	2		0.0220054	0.00332754
Aggregatibacter paraphrophilus	3	1		0.0185563	0.000919948
Aggregatibacter segnis	11	4		0.069276	0.117653
Aggregatibacter sp. HMT458	17	6		0.168907	0.100643
Aggregatibacter sp. HMT513	4	5		0.0269955	0.0196829
Aggregatibacter sp. HMT898	2	1		0.0060548	0.00169225
Alloprevotella rava	19	10		0.207126	0.070096
Alloprevotella sp. HMT308	20	12		0.816953	0.378838
Alloprevotella sp. HMT473	10	4		0.122285	0.0182673
Alloprevotella sp. HMT912	1	2		0.000166338	0.00159892
Alloprevotella sp. HMT913	2	0		0.00204891	0
Alloprevotella sp. HMT914	7	2		0.261262	0.0489913
Alloprevotella tannerae	15	12		0.0791862	0.115911
Alloscardovia omnicolens	8	7		0.0202375	0.0338533
Anaeroglobus geminatus	3	6		0.00530923	0.00793329
Anoxybacillus flavithermus	0	1		0	0.00902006
Arachnia propionica	1	0		0.000315426	0
Arthrospira platensis	9	21		0.0893587	0.451491
Atopobium parvulum	22	21		0.759533	0.48477
Atopobium rimae	5	10		0.028762	0.0604392
Atopobium sp. HMT199	0	1		0	0.00247717
Atopobium sp. HMT416	1	2		0.00272658	0.0634076
Atopobium vaginae	1	0		0.00442914	0
Bacteroidaceae [G-1] bacterium HMT272	3	2		0.00210861	0.0305921
Bacteroidales [G-2] bacterium HMT274	15	14		0.0181878	0.0537838
Bacteroidetes [G-3] bacterium HMT280	1	2		0.000132191	0.00154351
Bacteroidetes [G-3] bacterium HMT281	1	0		0.000528764	0
Bacteroidetes [G-3] bacterium HMT365	1	3		0.000332721	0.0182887
Bacteroidetes [G-5] bacterium HMT505	1	0		0.000396573	0
Bacteroidetes [G-5] bacterium HMT511	3	3		0.0036666	0.00499117
Bacteroidetes [G-7] bacterium HMT911	1	0		0.000229995	0
Bergeyella sp. HMT206	4	2		0.0140391	0.00746405
Bergeyella sp. HMT322	23	21		0.31161	0.173064
Bergeyella sp. HMT900	3	2		0.00523376	0.0025995
Bergeyella sp. HMT907	2	3		0.0030181	0.00217157
Bergeyella sp. HMT931	7	3		0.00771814	0.00292304
Bifidobacterium breve	1	4		0.000551395	0.00707722
Bifidobacterium dentium	2	4		0.00656859	0.0189364
Bifidobacterium longum	8	9		0.0320446	0.316514
Bulleidia extructa	1	1		0.000233985	0.000251323
Butyrivibrio sp. HMT080	0	1		0	0.00244111
Butyrivibrio sp. HMT455	16	6		0.100083	0.0120622
Campylobacter concisus	23	19		0.306737	0.217839
Campylobacter gracilis	7	17		0.01685	0.244055
Campylobacter rectus	17	14		0.0312038	0.0659119
Campylobacter sp. HMT044	4	5		0.00706049	0.0138535
Capnocytophaga gingivalis	19	11		0.128042	0.0691753
Capnocytophaga granulosa	17	13		0.106904	0.0734638
Capnocytophaga haemolytica	2	3		0.0015455	0.0240979
Capnocytophaga leadbetteri	22	12		0.15247	0.181151
Capnocytophaga ochracea	0	1		0	0.000854238
Capnocytophaga sp. HMT323	2	2		0.00208479	0.0231054
Capnocytophaga sp. HMT324	0	2		0	0.00208265
Capnocytophaga sp. HMT326	8	7		0.0237744	0.035997
Capnocytophaga sp. HMT332	5	1		0.0191972	0.00349363
Capnocytophaga sp. HMT336	10	7		0.0320139	0.0330972
Capnocytophaga sp. HMT338	0	2		0	0.00836806
Capnocytophaga sp. HMT380	0	1		0	0.00184941
Capnocytophaga sp. HMT412	1	2		0.0012477	0.00196794
Capnocytophaga sp. HMT863	2	1		0.00355908	0.00393866
Capnocytophaga sp. HMT864	2	4		0.0020375	0.0299265
Capnocytophaga sp. HMT902	1	2		0.000926894	0.0240492
Capnocytophaga sp. HMT903	0	2		0	0.00694659
Capnocytophaga sputigena	19	13		0.168622	0.05403
Cardiobacterium hominis	20	10		0.0470671	0.0427059
Cardiobacterium valvarum	8	6		0.0140246	0.0215149
Catonella morbi	21	10		0.145525	0.0741403
Catonella sp. HMT164	1	5		0.00128377	0.00907294
Centipeda periodontii	0	1		0	0.00194837
Corynebacterium durum	21	13		0.0715717	0.0577417
Corynebacterium kroppenstedtii	0	1		0	0.00670248
Corynebacterium matruchotii	19	17		0.0402757	0.107652
Corynebacterium singulare	2	1		0.0404108	0.0432508
Corynebacterium tuberculostearicum	0	1		0	2.37029
Cryptobacterium curtum	2	6		0.00258037	0.00400893
Desulfobulbus sp. HMT041	0	1		0	0.0052077
Dialister invisus	15	16		0.0268508	0.0496797
Dialister pneumosintes	5	5		0.00448381	0.00910796
Eikenella corrodens	5	11		0.00957071	0.0184213
Enterococcus durans	0	1		0	1.44809
Enterococcus faecalis	0	1		0	0.00844347
Filifactor alocis	2	5		0.00180827	0.00599781
Fretibacterium fastidiosum	0	3		0	0.00210137
Fretibacterium sp. HMT359	1	0		0.000709708	0
Fretibacterium sp. HMT360	0	3		0	0.00606893
Fusobacterium hwasookii	1	0		0.00423011	0
Fusobacterium naviforme	1	1		0.00354352	0.00469947
Fusobacterium nucleatum subsp. animalis	8	11		0.0662107	0.180481
Fusobacterium nucleatum subsp. nucleatum	1	1		0.00967764	0.0015317
Fusobacterium nucleatum subsp. polymorphum	17	11		0.179873	0.28068
Fusobacterium nucleatum subsp. vincentii	7	10		0.0412283	0.13439
Fusobacterium periodonticum	22	13		2.49078	1.04991
Fusobacterium sp. HMT203	3	7		0.0251054	0.0319275
Fusobacterium sp. HMT248	6	0		0.0186036	0
Gemella haemolysans	22	19		1.00019	0.617857
Gemella morbillorum	18	13		0.132461	0.113765
Gemella sanguinis	23	18		1.69405	1.08691
Gracilibacteria (GN02) [G-1] bacterium HMT872	3	0		0.00431128	0
Gracilibacteria (GN02) [G-2] bacterium HMT873	2	1		0.00289623	0.00670857
Granulicatella adiacens	23	23		1.85095	1.68643
Granulicatella elegans	14	8		0.108733	0.0423311
Haemophilus haemolyticus	12	3		0.170422	0.0264021
Haemophilus influenzae	1	1		0.000513068	0.00103388
Haemophilus parahaemolyticus	10	1		0.0807161	0.00606567
Haemophilus parainfluenzae	23	18		6.86239	4.50206
Haemophilus paraphrohaemolyticus	1	1		0.0259363	0.0116918
Haemophilus pittmaniae	7	4		0.29017	0.122278
Haemophilus sp. HMT036	13	5		0.196088	0.0616709
Haemophilus sp. HMT908	6	1		0.0561626	0.00202189
Haemophilus sputorum	6	3		0.0949102	0.0548871
Johnsonella ignava	0	1		0	0.000591395
Kingella denitrificans	5	5		0.0197181	0.0133695
Kingella oralis	13	14		0.0326379	0.0950334
Kingella sp. HMT012	1	1		0.00102614	0.0031666
Kingella sp. HMT459	4	1		0.00480362	0.0035348
Kingella sp. HMT932	0	1		0	0.000615358
Lachnoanaerobaculum orale	21	15		0.236116	0.102233
Lachnoanaerobaculum saburreum	0	3		0	0.0115653
Lachnoanaerobaculum sp. HMT083	1	0		0.00482497	0
Lachnoanaerobaculum umeaense	21	9		0.163813	0.0596361
Lachnospiraceae [G-2] bacterium HMT096	12	2		0.0350932	0.00732006
Lachnospiraceae [G-3] bacterium HMT100	4	4		0.0119983	0.0141801
Lachnospiraceae [G-7] bacterium HMT086	0	1		0	0.00156495
Lachnospiraceae [G-7] bacterium HMT163	2	4		0.00198516	0.00485123
Lachnospiraceae [G-8] bacterium HMT500	1	0		0.000660955	0
Lactobacillus acidophilus	2	0		0.00353582	0
Lactobacillus casei	0	4		0	0.0980624
Lactobacillus crispatus	0	2		0	0.00855114
Lactobacillus fermentum	0	6		0	0.199853
Lactobacillus gasseri	4	5		0.0108952	0.307469
Lactobacillus oris	1	1		0.00138252	0.0324524
Lactobacillus panis	0	1		0	0.000913162
Lactobacillus paracasei	0	5		0	0.054885
Lactobacillus plantarum	1	3		0.000248917	0.00963084
Lactobacillus reuteri clade 938	4	4		0.00956593	0.0689675
Lactobacillus salivarius	0	3		0	0.249989
Lactobacillus ultunensis	0	1		0	0.0434344
Lactobacillus vaginalis	0	1		0	0.0141485
Lactococcus lactis	4	9		0.00844108	0.213783
Lautropia mirabilis	21	12		0.173317	0.0897105
Leptotrichia buccalis	5	3		0.0399939	0.0194817
Leptotrichia goodfellowii	3	3		0.00230801	0.00234259
Leptotrichia hofstadii	13	6		0.0388268	0.0322969
Leptotrichia hongkongensis	12	9		0.0426793	0.0910062
Leptotrichia shahii	5	7		0.00663745	0.0567337
Leptotrichia sp. HMT212	8	4		0.0343446	0.0153071
Leptotrichia sp. HMT215	21	11		0.183753	0.0875663
Leptotrichia sp. HMT218	7	1		0.0421948	0.0211293
Leptotrichia sp. HMT219	2	5		0.00297805	0.0118712
Leptotrichia sp. HMT221	16	11		0.244111	0.249349
Leptotrichia sp. HMT223	1	2		0.00105753	0.0245283
Leptotrichia sp. HMT225	4	1		0.01952	0.00483501
Leptotrichia sp. HMT392	4	5		0.0057376	0.0244833
Leptotrichia sp. HMT417	22	10		0.796051	0.257487
Leptotrichia sp. HMT463	1	0		0.00583537	0
Leptotrichia sp. HMT498	4	4		0.0190592	0.0375806
Leptotrichia sp. HMT847	0	2		0	0.00378841
Leptotrichia sp. HMT879	0	1		0	0.00313634
Leptotrichia wadei	4	10		0.0153064	0.131604
Megasphaera micronuciformis	22	20		0.581899	0.304503
Megasphaera sp. HMT123	0	2		0	0.00226553
Mitsuokella sp. HMT131	0	4		0	0.00314397
Mitsuokella sp. HMT521	5	4		0.0308217	0.0104668
Mogibacterium diversum	23	17		0.163222	0.0605115
Mogibacterium timidum	0	1		0	0.00471948
Mycoplasma faucium	0	1		0	0.000822384
Mycoplasma orale	3	0		0.00439273	0
Mycoplasma salivarium	3	4		0.00101946	0.0211656
Neisseria bacilliformis	8	5		0.03085	0.557989
Neisseria cinerea	6	1		0.0221857	0.00171869
Neisseria elongata	17	9		0.177487	0.0935064
Neisseria flavescens	14	6		2.06777	1.15276
Neisseria oralis	9	7		0.173758	0.067998
Neisseria perflava	21	16		1.55144	3.21014
Neisseria sicca	14	11		0.408716	1.00563
Neisseria sp. HMT499	1	1		0.0011107	0.00321982
Neisseria subflava	11	3		0.671921	0.301504
Olsenella profusa	1	0		0.00136281	0
Olsenella sp. HMT807	1	2		0.00102513	0.00478487
Olsenella uli	0	3		0	0.00943768
Oribacterium asaccharolyticum	17	11		0.111942	0.0557574
Oribacterium parvum	7	2		0.0343893	0.00374171
Oribacterium sinus	22	15		0.235191	0.178516
Oribacterium sp. HMT078	3	8		0.00349467	0.0191918
Ottowia sp. HMT894	0	2		0	0.000965092
Parascardovia denticolens	1	4		0.0013487	0.0126601
Parvimonas micra	5	13		0.0197733	0.0337785
Parvimonas sp. HMT110	1	2		0.000991432	0.00780303
Parvimonas sp. HMT393	6	3		0.0480619	0.00549343
Peptidiphaga gingivicola	3	5		0.00289802	0.0122622
Peptidiphaga sp. HMT183	4	10		0.0093996	0.0358941
Peptococcus sp. HMT167	6	6		0.00561571	0.0124522
Peptococcus sp. HMT168	7	5		0.0313565	0.020773
Peptoniphilus lacrimalis	1	2		0.000709708	0.00206722
Peptostreptococcaceae [XI][G-1] [Eubacterium] infirmum	0	3		0	0.00285084
Peptostreptococcaceae [XI][G-1] [Eubacterium] sulci	21	11		0.290865	0.0707555
Peptostreptococcaceae [XI][G-2] bacterium HMT091	2	0		0.000990238	0
Peptostreptococcaceae [XI][G-5] bacterium HMT493	3	0		0.0079038	0
Peptostreptococcaceae [XI][G-6] [Eubacterium] nodatum	2	2		0.00112769	0.00416517
Peptostreptococcaceae [XI][G-7] [Eubacterium] yurii	3	2		0.00207274	0.000978477
Peptostreptococcaceae [XI][G-7] bacterium HMT081	0	3		0	0.00147971
Peptostreptococcaceae [XI][G-7] bacterium HMT922	4	0		0.0059661	0
Peptostreptococcaceae [XI][G-9] [Eubacterium] brachy	10	9		0.013823	0.020404
Peptostreptococcus stomatis	21	12		0.304076	0.110455
Porphyromonas catoniae	8	5		0.0345552	0.0452495
Porphyromonas endodontalis	18	10		0.0393185	0.0806123
Porphyromonas gingivalis	4	1		0.00968192	0.0191875
Porphyromonas pasteri	22	16		3.18151	3.38897
Porphyromonas sp. HMT275	7	0		0.0392399	0
Porphyromonas sp. HMT277	0	1		0	0.00470296
Porphyromonas sp. HMT278	8	6		0.0507482	0.0494546
Porphyromonas sp. HMT284	10	9		0.034812	0.0556033
Porphyromonas sp. HMT930	5	3		0.0755923	0.0105987
Porphyromonas uenonis	0	1		0	0.000423063
Prevotella aurantiaca	1	0		0.0909474	0
Prevotella baroniae	3	3		0.00178107	0.00245705
Prevotella buccae	2	5		0.00141065	0.00541136
Prevotella dentalis	3	5		0.00362606	0.00875451
Prevotella denticola	16	17		0.0707407	0.171583
Prevotella enoeca	2	0		0.001407	0
Prevotella histicola	19	16		2.27548	2.07605
Prevotella intermedia	1	2		0.00223156	0.0212721
Prevotella loescheii	3	0		0.0055249	0
Prevotella maculosa	3	9		0.00392954	0.0333875
Prevotella marshii	1	1		0.000592508	0.00131945
Prevotella melaninogenica	22	22		7.01788	5.70388
Prevotella micans	2	2		0.00118815	0.0018098
Prevotella multiformis	0	2		0	0.0112738
Prevotella multisaccharivorax	1	1		0.0115839	0.00810068
Prevotella nanceiensis	20	13		0.538955	0.651909
Prevotella nigrescens	21	15		0.135419	0.223736
Prevotella oralis	1	4		0.00243445	0.00873974
Prevotella oris	20	15		0.12692	0.397915
Prevotella oulorum	12	13		0.0236516	0.130003
Prevotella pallens	21	15		2.08979	0.751344
Prevotella pleuritidis	7	8		0.0096166	0.0434626
Prevotella saccharolytica	3	4		0.00225925	0.00340223
Prevotella salivae	23	20		1.03278	0.845474
Prevotella scopos	3	4		0.134564	0.0825728
Prevotella shahii	6	1		0.0756113	0.00477654
Prevotella sp. HMT292	2	6		0.00476277	0.0129629
Prevotella sp. HMT300	9	14		0.0170661	0.0641544
Prevotella sp. HMT301	0	1		0	0.000691139
Prevotella sp. HMT305	17	10		0.056225	0.0440866
Prevotella sp. HMT306	16	6		0.687739	0.42079
Prevotella sp. HMT309	7	3		0.0285002	0.0129272
Prevotella sp. HMT313	20	11		1.59704	0.786883
Prevotella sp. HMT314	5	6		0.0738473	0.0768013
Prevotella sp. HMT315	0	1		0	0.00100529
Prevotella sp. HMT317	12	10		0.0406659	0.0830692
Prevotella sp. HMT376	0	2		0	0.00484849
Prevotella sp. HMT443	1	0		0.00832803	0
Prevotella sp. HMT472	2	6		0.00225832	0.0161703
Prevotella sp. HMT475	2	1		0.00076929	0.000218814
Prevotella sp. HMT526	0	1		0	0.000656443
Prevotella sp. HMT820	0	1		0	0.000822384
Prevotella sp. HMT942	1	0		0.000594859	0
Prevotella veroralis	3	5		0.0374702	0.0237706
Propionibacterium acidifaciens	1	2		0.000315083	0.00307086
Pseudoramibacter alactolyticus	1	2		0.000908542	0.00105663
Rothia aeria	19	9		0.219989	0.13714
Rothia dentocariosa	23	23		0.528913	0.845483
Rothia mucilaginosa	23	21		6.38091	4.99991
Ruminococcaceae [G-1] bacterium HMT075	20	12		0.113831	0.129716
Ruminococcaceae [G-2] bacterium HMT085	20	12		0.0866676	0.0729089
Saccharibacteria (TM7) [G-1] bacterium HMT346	13	9		0.019903	0.0378023
Saccharibacteria (TM7) [G-1] bacterium HMT347	5	5		0.00822082	0.0213739
Saccharibacteria (TM7) [G-1] bacterium HMT348	2	3		0.00652585	0.0155948
Saccharibacteria (TM7) [G-1] bacterium HMT349	1	4		0.00141942	0.0218318
Saccharibacteria (TM7) [G-1] bacterium HMT352	21	12		0.765559	0.354571
Saccharibacteria (TM7) [G-1] bacterium HMT869	0	1		0	0.0030884
Saccharibacteria (TM7) [G-1] bacterium HMT952	2	3		0.0041221	0.00661323
Saccharibacteria (TM7) [G-1] bacterium HMT957	1	1		0.00132591	0.00420548
Saccharibacteria (TM7) [G-2] bacterium HMT350	1	0		0.000987514	0
Saccharibacteria (TM7) [G-3] bacterium HMT351	19	8		0.0816783	0.0526257
Saccharibacteria (TM7) [G-5] bacterium HMT356	8	13		0.0156565	0.0381636
Saccharibacteria (TM7) [G-6] bacterium HMT870	13	5		0.0759859	0.0173404
Saccharibacteria (TM7) [G-8] bacterium HMT955	0	1		0	0.000664813
Scardovia inopinata	0	1		0	0.00197132
Scardovia wiggsiae	8	15		0.017939	0.0910155
Schaalia lingnae [Not Validly Published]	15	11		0.0921913	0.0560914
Schaalia odontolyticus	14	7		0.182384	0.0699593
Schaalia sp. HMT172	18	10		0.61243	0.176795
Schaalia sp. HMT178	1	1		0.00307767	0.00131945
Schaalia sp. HMT180	23	20		1.17348	1.06826
Selenomonas artemidis	1	3		0.00134056	0.00416696
Selenomonas dianae	0	1		0	0.00169643
Selenomonas flueggei	5	4		0.0115843	0.0113361
Selenomonas noxia	9	7		0.0198452	0.0429987
Selenomonas sp. HMT126	2	2		0.00372107	0.0060284
Selenomonas sp. HMT133	0	1		0	0.00112787
Selenomonas sp. HMT134	1	3		0.000779023	0.0108133
Selenomonas sp. HMT136	19	15		0.190517	0.149424
Selenomonas sp. HMT137	3	4		0.00284301	0.00278613
Selenomonas sp. HMT146	0	3		0	0.0113848
Selenomonas sp. HMT149	1	2		0.00567766	0.00649547
Selenomonas sp. HMT478	6	5		0.00966244	0.0177213
Selenomonas sp. HMT481	0	5		0	0.022458
Selenomonas sp. HMT892	0	1		0	0.00255283
Selenomonas sputigena	12	14		0.0255879	0.0565966
Shuttleworthia satelles	7	6		0.00976148	0.00550583
Slackia exigua	0	1		0	0.00034653
Solobacterium moorei	23	15		0.171687	0.0724469
Staphylococcus aureus	0	2		0	0.0592515
Staphylococcus epidermidis	0	3		0	0.304491
Staphylococcus lugdunensis	0	1		0	0.00204123
Staphylococcus pasteuri	0	2		0	0.00573282
Stomatobaculum longum	14	12		0.0783014	0.0978898
Stomatobaculum sp. HMT097	21	11		0.423796	0.099997
Streptococcus anginosus	11	11		0.0406126	0.0840952
Streptococcus australis	23	21		1.31591	2.71021
Streptococcus constellatus	3	2		0.015528	0.0105263
Streptococcus cristatus clade 578	1	4		0.00852632	0.0985782
Streptococcus cristatus clade 886	0	2		0	0.0110313
Streptococcus gordonii	16	16		0.205342	0.460205
Streptococcus intermedius	7	4		0.0255596	0.0172939
Streptococcus lactarius	0	2		0	0.0145214
Streptococcus mitis	23	25		12.682	8.76041
Streptococcus mutans	13	18		0.0340191	0.386744
Streptococcus parasanguinis clade 411	22	22		2.73433	3.40888
Streptococcus peroris	0	1		0	0.0538205
Streptococcus pneumoniae	1	0		0.0169313	0
Streptococcus salivarius	23	24		5.5418	5.77
Streptococcus sanguinis	21	13		0.415791	0.370298
Streptococcus sobrinus	2	3		0.0111543	0.037818
Streptococcus sp. HMT056	10	5		0.376745	0.387113
Streptococcus sp. HMT057	16	10		0.405012	0.257049
Streptococcus sp. HMT066	23	21		2.18554	1.80494
Streptococcus sp. HMT074	23	20		1.83288	1.41624
Streptococcus thermophilus	0	2		0	2.16506
Tannerella forsythia	7	10		0.00912599	0.0503878
Tannerella sp. HMT286	19	13		0.0630413	0.090825
Tannerella sp. HMT808	2	3		0.00518824	0.0112642
Treponema amylovorum	1	2		0.00158002	0.00251396
Treponema denticola	3	7		0.0049644	0.0201048
Treponema lecithinolyticum	2	3		0.00117315	0.0124027
Treponema maltophilum	1	3		0.000238007	0.00642373
Treponema parvum	0	1		0	0.00130192
Treponema socranskii	2	8		0.00134146	0.0180154
Treponema sp. HMT230	1	1		0.00256754	0.00471231
Treponema sp. HMT231	10	10		0.0134593	0.0593716
Treponema sp. HMT234	1	0		0.000497833	0
Treponema sp. HMT237	3	3		0.0053332	0.00687936
Treponema sp. HMT253	1	0		0.000415566	0
Treponema sp. HMT262	1	0		0.000793146	0
Treponema sp. HMT268	0	1		0	0.00228662
Treponema sp. HMT270	0	1		0	0.000822384
Treponema sp. HMT951	1	0		0.000198286	0
Treponema vincentii	5	0		0.0168896	0
Veillonella atypica	21	23		3.15868	4.59294
Veillonella denticariosi	2	5		0.0146293	0.0460022
Veillonella dispar	23	25		4.33741	8.35773
Veillonella parvula	23	21		1.44003	2.10647
Veillonella rogosae	22	12		1.4487	0.942153
Veillonella sp. HMT780	12	9		0.0727319	0.158057
Veillonella sp. HMT917	3	4		0.0485685	0.0589354
Veillonellaceae [G-1] bacterium HMT129	0	1		0	0.00211563
Veillonellaceae [G-1] bacterium HMT150	1	4		0.00086742	0.00344033
Veillonellaceae [G-1] bacterium HMT155	1	4		0.000389512	0.00294321

## Sheet: Supplementary Table S3
Supplementary Table S3. Results from Linear discriminant analysis Effect Size (LEfSe) analysis of taxa identified in the saliva sample from acute AAV case and controls. Orange color indicates taxa with increased abundance/prevalence in acute AAV and blue color taxa with increased abundance/prevalence in controls.
phylum	class	order	family	genus	species	Subgroup	LDA (log 10)	p-value
Proteobacteria	Gammaproteobacteria	Pasteurellales	Pasteurellaceae	Aggregatibacter	Aggregatibacter segnis	Acute AAV	2.61134	0.0279777
Cyanobacteria	Oscillatoriophycideae	Oscillatoriophycideae	Oscillatoriales	Arthrospira	Arthrospiraplatensis	Acute AAV	3.25131	0.00189514
Proteobacteria	Epsilonproteobacteria	Campylobacterales	Campylobacteraceae	Campylobacter	Campylobacter gracilis	Acute AAV	3.09666	0.0013283
Bacteroidetes	Flavobacteriia	Flavobacteriales	Flavobacteriaceae	Capnocytophaga	Capnocytophaga leadbetteri	Acute AAV	2.51865	0.0297569
Firmicutes	Bacilli	Lactobacillales	Lactobacillaceae	Lactobacillus	Lactobacillus casei	Acute AAV	2.85302	0.0476688
Firmicutes	Bacilli	Lactobacillales	Lactobacillaceae	Lactobacillus	Lactobacillus fermentum	Acute AAV	3.04298	0.0132038
Firmicutes	Bacilli	Lactobacillales	Lactobacillaceae	Lactobacillus	Lactobacillus paracasei	Acute AAV	2.71249	0.0252232
Firmicutes	Negativicutes	Selenomonadales	Selenomonadaceae	Mitsuokella	Mitsuokella sp. HMT131	Acute AAV	3.22915	0.0476688
Bacteroidetes	Bacteroidia	Bacteroidales	Prevotellaceae	Prevotella	Prevotella maculosa	Acute AAV	2.58179	0.0491164
Bacteroidetes	Bacteroidia	Bacteroidales	Prevotellaceae	Prevotella	Prevotella nanceiensis	Acute AAV	3.35516	0.0333957
Firmicutes	Clostridia	Clostridiales	Ruminococcaceae	Ruminococcaceae G-1	Ruminococcaceae G-1 bacterium HMT075	Acute AAV	2.4563	0.0435067
Firmicutes	Negativicutes	Selenomonadales	Selenomonadaceae	Selenomonas	Selenomonas sp-HMT481	Acute AAV	2.66661	0.0252232
Firmicutes	Bacilli	Lactobacillales	Streptococcaceae	Streptococcus	Streptococcus mutans	Acute AAV	3.2946	0.0208006
Spirochaetes	Spirochaetia	Spirochaetales	Spirochaetaceae	Treponema	Treponema socranskii	Acute AAV	2.76007	0.0314563
Cyanobacteria	Oscillatoriophycideae	Oscillatoriophycideae	Oscillatoriales	Arthrospira		Acute AAV	3.25583	0.00189514
Proteobacteria	Gammaproteobacteria	Cardiobacteriales	Cardiobacteriaceae	Cardiobacterium		Acute AAV	2.41079	0.0357138
Firmicutes	Bacilli	Lactobacillales	Lactobacillaceae	Lactobacillus		Acute AAV	3.82468	0.0373322
Firmicutes	Clostridia	Clostridiales	Ruminococcaceae	Ruminococcaceae G-1		Acute AAV	2.4563	0.0435067
Firmicutes	Bacilli	Bacillales	Staphylococcaceae	Staphylococcus		Acute AAV	3.31197	0.0132038
Actinobacteria	Actinomycetia	Bifidobacteriales	Bifidobacteriaceae			Acute AAV	3.33719	0.00964282
Proteobacteria	Gammaproteobacteria	Cardiobacteriales	Cardiobacteriaceae			Acute AAV	2.41079	0.0357138
Firmicutes	Bacilli	Lactobacillales	Lactobacillaceae			Acute AAV	3.82463	0.0373322
Cyanobacteria	Oscillatoriophycideae	Oscillatoriophycideae	Oscillatoriales			Acute AAV	3.25272	0.00189514
Firmicutes	Bacilli	Bacillales	Staphylococcaceae			Acute AAV	3.31703	0.0132038
Actinobacteria	Actinomycetia	Bifidobacteriales				Acute AAV	3.33719	0.00964282
Proteobacteria	Gammaproteobacteria	Cardiobacteriales				Acute AAV	2.41079	0.0357138
Cyanobacteria	Oscillatoriophycideae	Oscillatoriophycideae				Acute AAV	3.25288	0.00189514
Cyanobacteria	Oscillatoriophycideae					Acute AAV	3.2579	0.00189514
Saccharibacteria TM7	Saccharibacteria TM7 C-1					Acute AAV	3.32219	0.0159623
Actinobacteria	Actinomycetia	Actinomycetales	Actinomycetaceae	Actinomyces	Actinomyces graevenitzii	Control	3.17693	0.00502319
Proteobacteria	Gammaproteobacteria	Pasteurellales	Pasteurellaceae	Aggregatibacter	Aggregatibacter sp. HMT458	Control	2.69278	0.00452206
Bacteroidetes	Bacteroidia	Bacteroidales	Prevotellaceae	Alloprevotella	Alloprevotella rava	Control	2.84526	0.00144533
Bacteroidetes	Bacteroidia	Bacteroidales	Prevotellaceae	Alloprevotella	Alloprevotella sp. HMT308	Control	3.33908	0.0207104
Bacteroidetes	Bacteroidia	Bacteroidales	Prevotellaceae	Alloprevotella	Alloprevotella sp. HMT473	Control	2.77639	0.0308551
Bacteroidetes	Bacteroidia	Bacteroidales	Prevotellaceae	Alloprevotella	Alloprevotella sp. HMT914	Control	3.05811	0.0438723
Actinobacteria	Coriobacteriia	Coriobacteriales	Coriobacteriaceae	Atopobium	Atopobium parvulum	Control	3.12821	0.0360953
Bacteroidetes	Flavobacteriia	Flavobacteriales	Flavobacteriaceae	Bergeyella	Bergeyella sp. HMT322	Control	2.93558	0.0251049
Firmicutes	Clostridia	Clostridiales	Lachnospiraceae XIV	Butyrivibrio	Butyrivibrio sp. HMT455	Control	2.72151	0.000940911
Proteobacteria	Epsilonproteobacteria	Campylobacterales	Campylobacteraceae	Campylobacter	Campylobacter concisus	Control	2.71809	0.0325151
Bacteroidetes	Flavobacteriia	Flavobacteriales	Flavobacteriaceae	Capnocytophaga	Capnocytophaga gingivalis	Control	2.64824	0.0191347
Proteobacteria	Gammaproteobacteria	Cardiobacteriales	Cardiobacteriaceae	Cardiobacterium	Cardiobacterium hominis	Control	2.47937	0.00623527
Firmicutes	Clostridia	Clostridiales	Lachnospiraceae XIV	Catonella	Catonella morbi	Control	2.64162	0.00550302
Actinobacteria	Actinomycetia	Corynebacteriales	Corynebacteriaceae	Corynebacterium	Corynebacterium durum	Control	2.30998	0.0357138
Fusobacteria	Fusobacteriia	Fusobacteriales	Fusobacteriaceae	Fusobacterium	Fusobacterium periodonticum	Control	3.9004	0.00137603
Fusobacteria	Fusobacteriia	Fusobacteriales	Fusobacteriaceae	Fusobacterium	Fusobacterium sp. HMT248	Control	2.63925	0.00706588
Firmicutes	Bacilli	Bacillales	Gemellaceae	Gemella	Gemella sanguinis	Control	3.52464	0.0359136
Proteobacteria	Gammaproteobacteria	Pasteurellales	Pasteurellaceae	Haemophilus	Haemophilus haemolyticus	Control	2.94631	0.00595701
Proteobacteria	Gammaproteobacteria	Pasteurellales	Pasteurellaceae	Haemophilus	Haemophilus parahaemolyticus	Control	2.71513	0.00195337
Proteobacteria	Gammaproteobacteria	Pasteurellales	Pasteurellaceae	Haemophilus	Haemophilus parainfluenzae	Control	4.15524	0.00743652
Proteobacteria	Gammaproteobacteria	Pasteurellales	Pasteurellaceae	Haemophilus	Haemophilus sp. HMT036	Control	2.92303	0.0100166
Proteobacteria	Gammaproteobacteria	Pasteurellales	Pasteurellaceae	Haemophilus	Haemophilus sp. HMT908	Control	2.61771	0.0276761
Firmicutes	Clostridia	Clostridiales	Lachnospiraceae XIV	Lachnoanaerobaculum	Lachnoanaerobaculum orale	Control	2.86415	0.00423706
Firmicutes	Clostridia	Clostridiales	Lachnospiraceae XIV	Lachnoanaerobaculum	Lachnoanaerobaculum umeaense	Control	2.76669	0.00189514
Firmicutes	Clostridia	Clostridiales	Lachnospiraceae XIV	Lachnospiraceae G-2	Lachnospiraceae G-2 bacterium HMT096	Control	2.5712	0.001202
Proteobacteria	Betaproteobacteria	Burkholderiales	Burkholderiaceae	Lautropia	Lautropia mirabilis	Control	2.77006	0.00199224
Fusobacteria	Fusobacteriia	Fusobacteriales	Leptotrichiaceae	Leptotrichia	Leptotrichia sp. HMT215	Control	2.75636	0.00358481
Fusobacteria	Fusobacteriia	Fusobacteriales	Leptotrichiaceae	Leptotrichia	Leptotrichia sp. HMT218	Control	2.56983	0.021174
Fusobacteria	Fusobacteriia	Fusobacteriales	Leptotrichiaceae	Leptotrichia	Leptotrichia sp. HMT417	Control	3.42395	0.000709924
Firmicutes	Negativicutes	Veillonellales	Veillonellaceae	Megasphaera	Megasphaera micronuciformis	Control	3.14891	0.0256826
Firmicutes	Clostridia	Clostridiales	Peptostreptococcaceae XI	Mogibacterium	Mogibacterium diversum	Control	2.76851	0.000306794
Proteobacteria	Betaproteobacteria	Neisseriales	Neisseriaceae	Neisseria	Neisseria cinerea	Control	2.59497	0.0301411
Proteobacteria	Betaproteobacteria	Neisseriales	Neisseriaceae	Neisseria	Neisseria elongata	Control	2.74975	0.0155053
Proteobacteria	Betaproteobacteria	Neisseriales	Neisseriaceae	Neisseria	Neisseria flavescens	Control	3.76774	0.0224956
Proteobacteria	Betaproteobacteria	Neisseriales	Neisseriaceae	Neisseria	Neisseria subflava	Control	3.34542	0.0141078
Firmicutes	Clostridia	Clostridiales	Lachnospiraceae XIV	Oribacterium	Oribacterium asaccharolyticum	Control	2.56613	0.0499463
Firmicutes	Clostridia	Clostridiales	Lachnospiraceae XIV	Oribacterium	Oribacterium parvum	Control	2.5684	0.0302474
Firmicutes	Clostridia	Clostridiales	Lachnospiraceae XIV	Oribacterium	Oribacterium sinus	Control	2.50127	0.0184492
Firmicutes	Clostridia	Clostridiales	Peptostreptococcaceae XI	Peptostreptococcaceae XI G-1	Peptostreptococcaceae XI G-1 Eubacterium sulci	Control	3.03802	0.000160162
Firmicutes	Clostridia	Clostridiales	Peptostreptococcaceae XI	Peptostreptococcaceae XI G-7	Peptostreptococcaceae XI G-7 bacterium HMT922	Control	2.87073	0.0313572
Bacteroidetes	Flavobacteriia	Flavobacteriales	Flavobacteriaceae	Peptostreptococcus	Peptostreptococcus stomatis	Control	2.94949	0.00065979
Bacteroidetes	Bacteroidia	Bacteroidales	Porphyromonadaceae	Porphyromonas	Porphyromonas sp. HMT275	Control	2.81762	0.00326734
Bacteroidetes	Bacteroidia	Bacteroidales	Prevotellaceae	Prevotella	Prevotella pallens	Control	3.82617	0.00324891
Bacteroidetes	Bacteroidia	Bacteroidales	Prevotellaceae	Prevotella	Prevotella shahii	Control	2.66595	0.0301411
Bacteroidetes	Bacteroidia	Bacteroidales	Prevotellaceae	Prevotella	Prevotellasp HMT305	Control	2.37767	0.0485437
Bacteroidetes	Bacteroidia	Bacteroidales	Prevotellaceae	Prevotella	Prevotellasp HMT306	Control	3.30027	0.00564701
Bacteroidetes	Bacteroidia	Bacteroidales	Prevotellaceae	Prevotella	Prevotellasp HMT313	Control	3.61216	0.0109654
Actinobacteria	Actinomycetia	Actinomycetales	Micrococcaceae	Rothia	Rothia aeria	Control	2.7826	0.0251589
Firmicutes	Clostridia	Clostridiales	Ruminococcaceae	Ruminococcaceae G-2	Ruminococcaceae G-2 bacterium HMT085	Control	2.39575	0.0147117
Saccharibacteria TM7	Saccharibacteria TM7 C-1	Saccharibacteria TM7 O-1	Saccharibacteria TM7 F-1	Saccharibacteria TM7 G-1	Saccharibacteria TM7 G-1 bacterium HMT352	Control	3.31477	0.00514254
Saccharibacteria TM7	Saccharibacteria TM7 C-1	Saccharibacteria TM7 O-1	Saccharibacteria TM7 F-1	Saccharibacteria TM7 G-3	Saccharibacteria TM7 G-3 bacterium HMT351	Control	2.42146	0.0216787
Saccharibacteria TM7	Saccharibacteria TM7 C-1	Saccharibacteria TM7 O-1	Saccharibacteria TM7 F-1	Saccharibacteria TM7 G-6	Saccharibacteria TM7 G-6 bacterium HMT870	Control	2.65665	0.00491417
Actinobacteria	Actinomycetia	Actinomycetales	Actinomycetaceae	Schaalia	Schaalia odontolyticus	Control	2.79912	0.0280674
Actinobacteria	Actinomycetia	Actinomycetales	Actinomycetaceae	Schaalia	Schaalia sp. HMT172	Control	3.34697	0.000607905
Firmicutes	Erysipelotrichia	Erysipelotrichales	Erysipelotrichaceae	Solobacterium	Solobacterium moorei	Control	2.75998	0.000944583
Firmicutes	Clostridia	Clostridiales	Lachnospiraceae XIV	Stomatobaculum	Stomatobaculum sp. HMT097	Control	3.20719	7.3697e-05
Firmicutes	Bacilli	Lactobacillales	Streptococcaceae	Streptococcus	Streptococcus sp. HMT074	Control	3.50567	0.0114233
Spirochaetes	Spirochaetia	Spirochaetales	Spirochaetaceae	Treponema	Treponema vincentii	Control	2.63343	0.014992
Firmicutes	Negativicutes	Veillonellales	Veillonellaceae	Veillonella	Veillonella rogosae	Control	3.42808	0.0153473
Proteobacteria	Gammaproteobacteria	Pasteurellales	Pasteurellaceae	Aggregatibacter		Control	2.78436	0.00711164
Bacteroidetes	Bacteroidia	Bacteroidales	Prevotellaceae	Alloprevotella		Control	3.632	0.00140626
Bacteroidetes	Flavobacteriia	Flavobacteriales	Flavobacteriaceae	Bergeyella		Control	2.97393	0.0191489
Firmicutes	Clostridia	Clostridiales	Lachnospiraceae XIV	Butyrivibrio		Control	2.71015	0.00236845
Firmicutes	Clostridia	Clostridiales	Lachnospiraceae XIV	Catonella		Control	2.60215	0.00685198
Fusobacteria	Fusobacteriia	Fusobacteriales	Fusobacteriaceae	Fusobacterium		Control	3.80602	0.00847041
Proteobacteria	Gammaproteobacteria	Pasteurellales	Pasteurellaceae	Haemophilus		Control	4.23719	0.00619873
Firmicutes	Clostridia	Clostridiales	Lachnospiraceae XIV	Lachnoanaerobaculum		Control	3.08886	0.00112258
Firmicutes	Clostridia	Clostridiales	Lachnospiraceae XIV	Lachnospiraceae G-2		Control	2.56835	0.001202
Proteobacteria	Betaproteobacteria	Burkholderiales	Burkholderiaceae	Lautropia		Control	2.77006	0.00199224
Fusobacteria	Fusobacteriia	Fusobacteriales	Leptotrichiaceae	Leptotrichia		Control	3.43565	0.017037
Firmicutes	Negativicutes	Veillonellales	Veillonellaceae	Megasphaera		Control	3.14624	0.0285486
Firmicutes	Clostridia	Clostridiales	Peptostreptococcaceae XI	Mogibacterium		Control	2.74959	0.000624553
Firmicutes	Clostridia	Clostridiales	Lachnospiraceae XIV	Oribacterium		Control	2.77554	0.0180962
Firmicutes	Clostridia	Clostridiales	Peptostreptococcaceae XI	Peptostreptococcaceae XI G-1		Control	3.02807	0.000275439
Bacteroidetes	Flavobacteriia	Flavobacteriales	Flavobacteriaceae	Peptostreptococcus		Control	2.94949	0.00065979
Firmicutes	Clostridia	Clostridiales	Ruminococcaceae	Ruminococcaceae G-2		Control	2.39575	0.0147117
Saccharibacteria TM7	Saccharibacteria TM7 C-1	Saccharibacteria TM7 O-1	Saccharibacteria TM7 F-1	Saccharibacteria TM7 G-1		Control	3.25706	0.0248132
Saccharibacteria TM7	Saccharibacteria TM7 C-1	Saccharibacteria TM7 O-1	Saccharibacteria TM7 F-1	Saccharibacteria TM7 G-3		Control	2.40564	0.0216787
Saccharibacteria TM7	Saccharibacteria TM7 C-1	Saccharibacteria TM7 O-1	Saccharibacteria TM7 F-1	Saccharibacteria TM7 G-6		Control	2.66102	0.00491417
Actinobacteria	Actinomycetia	Actinomycetales	Actinomycetaceae	Schaalia		Control	3.46346	0.00957757
Firmicutes	Erysipelotrichia	Erysipelotrichales	Erysipelotrichaceae	Solobacterium		Control	2.75998	0.000944583
Firmicutes	Clostridia	Clostridiales	Lachnospiraceae XIV	Stomatobaculum		Control	3.16625	0.000302625
Proteobacteria	Betaproteobacteria	Burkholderiales	Burkholderiaceae			Control	2.77006	0.00199224
Firmicutes	Erysipelotrichia	Erysipelotrichales	Erysipelotrichaceae			Control	2.75819	0.000944583
Bacteroidetes	Flavobacteriia	Flavobacteriales	Flavobacteriaceae			Control	3.32733	0.00516768
Fusobacteria	Fusobacteriia	Fusobacteriales	Fusobacteriaceae			Control	3.80602	0.00847041
Firmicutes	Clostridia	Clostridiales	Lachnospiraceae XIV			Control	3.60658	0.00046864
Fusobacteria	Fusobacteriia	Fusobacteriales	Leptotrichiaceae			Control	3.43565	0.017037
Proteobacteria	Gammaproteobacteria	Pasteurellales	Pasteurellaceae			Control	4.24704	0.00664489
Firmicutes	Clostridia	Clostridiales	Peptostreptococcaceae XI			Control	3.18864	0.000366127
Saccharibacteria TM7	Saccharibacteria TM7 C-1	Saccharibacteria TM7 O-1	Saccharibacteria TM7 F-1			Control	3.32219	0.0159623
Proteobacteria	Betaproteobacteria	Burkholderiales				Control	2.77006	0.00199224
Firmicutes	Clostridia	Clostridiales				Control	3.76774	0.000590031
Firmicutes	Erysipelotrichia	Erysipelotrichales				Control	2.75819	0.000944583
Bacteroidetes	Flavobacteriia	Flavobacteriales				Control	3.32733	0.00516768
Fusobacteria	Fusobacteriia	Fusobacteriales				Control	3.94802	0.0153009
Proteobacteria	Gammaproteobacteria	Pasteurellales				Control	4.24704	0.00664489
Saccharibacteria TM7	Saccharibacteria TM7 C-1	Saccharibacteria TM7 O-1				Control	3.32219	0.0159623
Firmicutes	Clostridia					Control	3.76714	0.000590031
Firmicutes	Erysipelotrichia					Control	2.75819	0.000944583
Bacteroidetes	Flavobacteriia					Control	3.32733	0.00516768
Fusobacteria	Fusobacteriia					Control	3.94802	0.0153009
Proteobacteria	Gammaproteobacteria					Control	4.24714	0.00664489
Fusobacteria						Control	3.94802	0.0153009
Saccharibacteria TM7						Control	3.32219	0.0159623

## Sheet: Supplementary Table S4
Supplementary Table S4. List of genera and species differing between acute AAV and controls using OPLS-DA analysis. Orange color indicates taxa with increased abundance/prevalence in acute AAV and blue color taxa with increased abundance/prevalence in controls. Darker shades indicate genera/species with VIP > 1.2.
		Genus	VIP (95%CI)
Increased abundance or prevalence associates with acute AAV	Abundance	Arthrospira	1.6 (1.24, 1.96)
		Fretibacterium	1.3 (0.05, 2.55)
		Lactobacillus	1.7 (0.83, 2.57)
		Scardovia	1.2 (0.17, 2.23)
		Staphylococcus	1.2 (0.24, 2.16)
		Veillonellaceae [G-1]	1.4 (0.22, 2.58)
	Prevalence	Arthrospira	1.4 (0.55, 2.25)
		Fretibacterium	1.2 (0.04, 2.36)
		Staphylococcus	1.3 (0.31, 2.29)
		Veillonellaceae [G-1]	1.2 (0.23, 2.17)
Increased abundance or prevalence associates with controls	Abundance	Aggregatibacter	1.3 (0.67, 1.93)
		Alloprevotella	1.7 (1.12, 2.28)
		Bergeyella	1.4 (0.43, 2.37)
		Butyrivibrio	1.4 (0.28, 2.52)
		Catonella	1.7 (1.35, 2.05)
		Fusobacterium	1.6 (1.01, 2.19)
		Haemophilus	1.7 (1.23, 2.17)
		Lachnoanaerobaculum	1.8 (1.45, 2.15)
		Lachnospiraceae [G-2]	1.2 (0.32, 2.08)
		Lautropia	1.5 (0.76, 2.24)
		Leptotrichia	1.5 (1.03, 1.97)
		Megasphaera	1.2 (0.45, 1.95)
		Mogibacterium	1.7 (1.10, 2.30)
		Neisseria	1.3 (0.17, 2.43)
		Oribacterium	1.4 (0.43, 2.37)
		Peptostreptococcaceae [XI][G-1]	1.8 (1.35, 2.25)
		Peptostreptococcus	1.6 (0.95, 2.25)
		Ruminococcaceae [G-2]	1.3 (0.78, 1.82)
		Saccharibacteria (TM7)[G-1]	1.5 (0.83, 2.17)
		Saccharibacteria (TM7)[G-3]	1.5 (1.15, 1.85)
		Saccharibacteria (TM7)[G-6]	1.2 (0.58, 1.82)
		Schaalia	1.3 (0.36, 2.24)
		Solobacterium	1.9 (1.35, 2.45)
		Stomatobaculum	1.7 (1.17, 2.23)
	Prevalence	Aggregatibacter	1.3 (0.64, 1.96)
		Alloprevotella	1.5 (0.94, 2.06)
		Butyrivibrio	1.3 (0.34, 2.26)
		Cardiobacterium	1.2 (0.57, 1.83)
		Catonella	1.6 (1.12, 2.08)
		Corynebacterium	1.2 (-0.01, 2.41)
		Fusobacterium	1.3 (0.86, 1.74)
		Gemella	1.3 (0.27, 2.33)
		Haemophilus	1.4 (0.39, 2.41)
		Lachnoanaerobaculum	1.5 (0.90, 2.10)
		Lachnospiraceae [G-2]	1.3 (0.24, 2.36)
		Lactobacillus	1.2 (0.72, 1.68)
		Lautropia	1.7 (1.10, 2.30)
		Leptotrichia	1.4 (1.13, 1.67)
		Mogibacterium	1.5 (0.98, 2.02)
		Peptostreptococcaceae [XI][G-1]	1.6 (1.06, 2.14)
		Peptostreptococcus	1.5 (0.69, 2.31)
		Ruminococcaceae [G-1]	1.3 (0.78, 1.82)
		Ruminococcaceae [G-2]	1.4 (0.86, 1.94)
		Saccharibacteria (TM7)[G-1]	1.5 (0.82, 2.18)
		Saccharibacteria (TM7)[G-3]	1.5 (1.05, 1.95)
		Saccharibacteria (TM7)[G-6]	1.2 (0.55, 1.85)
		Schaalia	1.2 (0.29, 2.11)
		Selenomonas	1.4 (0.65, 2.15)
		Solobacterium	1.9 (1.42, 2.38)
		Stomatobaculum	1.5 (0.40, 2.60)
		Tannerella	1.2 (0.27, 2.13)
		Species	VIP (95%CI)
Increased abundance associates with acute AAV (dark orange VIP >1.2, ligth orange VIP >1.0 to 1.9)		Campylobacter gracilis	2 (1.0, 3.0)
		Arthrospira platensis	2 (1.5, 2.5)
		Lactobacillus fermentum	1.6 (0.4, 2.8)
		Treponema socranskii	1.6 (0.6, 2.6)
		Lactobacillus paracasei	1.5 (0.2, 2.8)
		Scardovia wiggsiae	1.4 (0.5, 2.3)
		Oribacterium sp. HMT 078	1.4 (0.5, 2.3)
		Streptococcus mutans	1.4 (0.09, 2.7)
		Olsenella sp. HMT 807	1.2 (-0.4, 2.8)
		Tannerella forsythia	1.2 (0.3, 2.1)
		Lactococcus lactis	1.2 (0.09, 2.3)
		Mitsuokella sp. HMT 131	1.2 (0.0, 2.4)
		Lactobacillus gasseri	1.2 (0.0, 2.4)
		Lactobacillus casei	1.2 (-0.3, 2.7)
		Fretibacterium sp. HMT 360	1.2 (-0.2, 2.6)
		Treponema denticola	1.1 (0.0, 2.2)
		Selenomonas sp. HMT 146	1.1 (-0.09, 2.3)
		Prevotella sp. HMT 472	1.1 (-0.09, 2.3)
		Lactobacillus crispatus	1.1 (-0.5, 2.7)
		Peptostreptococcaceae [XI][G-1] [Eubacterium] infirmum	1.1 (-0.5, 2.7)
		Peptostreptococcaceae [XI][G-7] bacterium HMT 081	1.1 (-0.4, 2.6)
		Bacteroidetes [G-3] bacterium HMT 365	1.1 (-0.2, 2.4)
		Olsenella uli	1.1 (-0.3, 2.5)
		Prevotella maculosa	1.1 (-0.5, 2.7)
		Leptotrichia wadei	1.1 (-0.5, 2.7)
		Actinomyces oris	1.1 (0.0, 2.2)
		Selenomonas sp. HMT 481	1.0 (-0.3, 2.3)
		Leptotrichia sp. HMT 219	1.0 (-0.4, 2.4)
		Veillonella denticariosi	1.0 (-0.5, 2.5)
		Staphylococcus epidermidis	1.0 (-0.5, 2.5)
		Leptotrichia shahii	1.0 (0.0, 2.0)
		Capnocytophaga sp. HMT 903	1.0 (-0.9, 2.9)
		Leptotrichia sp. HMT 847	1.0 (-0.8, 2.8)
		Streptococcus thermophilus	1.0 (-0.5, 2.5)
		Fretibacterium fastidiosum	1.0 (-0.1, 2.1)
		Bacteroidaceae [G-1] bacterium HMT 272	1.0 (-0.4, 2.4)
Increased abundance associates with controls (dark blue VIP >1.2, ligth blue VIP >1.0 to 1.9)		Fusobacterium periodonticum	2.4 (1.9, 2.9)
		Solobacterium moorei	2.3 (1.7, 2.9)
		Peptostreptococcaceae [XI][G-1] sulci	2.3 (1.7, 2.9)
		Leptotrichia sp. HMT 417	2.2 (1.6, 2.8)
		Stomatobaculum sp. HMT 097	2.2 (1.9, 2.5)
		Haemophilus parainfluenzae	2.2 (1.9, 2.5)
		Saccharibacteria (TM7) [G-1] bacterium HMT 352	2.1 (1.5, 2.7)
		Mogibacterium diversum	2.1 (1.3, 2.9)
		Prevotella pallens	2.1 (1.2, 3.0)
		Lachnoanaerobaculum umeaense	2.1 (1.4, 2.8)
		Peptostreptococcus stomatis	2.1 (1.4, 2.8)
		Catonella morbi	2.0 (1.3, 2.7)
		Butyrivibrio sp. HMT 455	2.0 (0.8, 3.2)
		Schaalia sp. HMT 172	2.0 (1.2, 2.8)
		Lautropia mirabilis	2.0 (0.9, 3.1)
		Leptotrichia sp. HMT 215	1.9 (1.3, 2.5)
		Actinomyces graevenitzii	1.9 (1.1, 2.7)
		Gemella sanguinis	1.9 (1, 2.8)
		Streptococcus sp. HMT 074	1.8 (0.9, 2.7)
		Veillonella rogosae	1.8 (1, 2.6)
		Alloprevotella rava	1.8 (0.7, 2.9)
		Saccharibacteria (TM7) [G-3] bacterium HMT 351	1.8 (1.2, 2.4)
		Lachnoanaerobaculum orale	1.8 (1.1, 2.5)
		Prevotella sp. HMT 306	1.7 (0.6, 2.8)
		Neisseria flavescens	1.7 (1, 2.4)
		Saccharibacteria (TM7) [G-6] bacterium HMT 870	1.7 (0.8, 2.6)
		Bergeyella sp. HMT 322	1.7 (0, 3.4)
		Haemophilus parahaemolyticus	1.7 (0.8, 2.6)
		Prevotella nanceiensis	1.7 (1.1, 2.3)
		Ruminococcaceae [G-2] bacterium HMT 085	1.6 (0.8, 2.4)
		Campylobacter concisus	1.6 (0.4, 2.8)
		Lachnospiraceae [G-2] bacterium HMT 096	1.6 (0.7, 2.5)
		Aggregatibacter sp. HMT 458	1.6 (0.8, 2.4)
		Porphyromonas pasteri	1.6 (0.7, 2.5)
		Oribacterium sinus	1.5 (0.6, 2.4)
		Prevotella melaninogenica	1.5 (0.5, 2.5)
		Streptococcus mitis	1.5 (0.3, 2.7)
		Prevotella sp. HMT 313	1.5 (0.3, 2.7)
		Prevotella salivae	1.5 (0.6, 2.4)
		Fusobacterium sp. HMT 248	1.5 (0.3, 2.7)
		Alloprevotella sp. HMT 473	1.5 (0.4, 2.6)
		Alloprevotella sp. HMT 308	1.4 (0.7, 2.1)
		Prevotella shahii	1.4 (-0.1, 2.9)
		Haemophilus sp. HMT 036	1.4 (0.7, 2.1)
		Rothia aeria	1.4 (0.4, 2.4)
		Neisseria elongata	1.4 (0.09, 2.7)
		Cardiobacterium hominis	1.4 (0.3, 2.5)
		Treponema vincentii	1.4 (-0.1, 2.9)
		Megasphaera micronuciformis	1.4 (0.6, 2.2)
		Gemella haemolysans	1.4 (0.6, 2.2)
		Porphyromonas sp. HMT 275	1.4 (-0.2, 3)
		Oribacterium parvum	1.4 (0.6, 2.2)
		Prevotella sp. HMT 305	1.3 (0.4, 2.2)
		Atopobium parvulum	1.3 (-0.2, 2.8)
		Absconditabacteria (SR1) [G-1] bacterium HMT 875	1.3 (-0.09, 2.7)
		Haemophilus sp. HMT 908	1.3 (0.4, 2.2)
		Schaalia sp. HMT 180	1.3 (0.1, 2.5)
		Haemophilus haemolyticus	1.3 (0.5, 2.1)
		Ruminococcaceae [G-1] bacterium HMT 075	1.3 (0.1, 2.5)
		Parvimonas sp. HMT 393	1.3 (0.2, 2.4)
		Oribacterium asaccharolyticum	1.2 (0.7, 1.7)
		Neisseria perflava	1.2 (0.6, 1.8)
		Mycoplasma orale	1.2 (-0.4, 2.8)
		Capnocytophaga leadbetteri	1.2 (-0.1, 2.5)
		Neisseria cinerea	1.2 (-0.4, 2.8)
		Corynebacterium durum	1.2 (0, 2.4)
		Leptotrichia sp. HMT 218	1.2 (0.3, 2.1)
		Shuttleworthia satelles	1.2 (0.09, 2.3)
		Rothia mucilaginosa	1.2 (-0.2, 2.6)
		Streptococcus sp. HMT 066	1.2 (0.2, 2.2)
		Neisseria subflava	1.2 (0.2, 2.2)
		Streptococcus sanguinis	1.2 (0.3, 2.1)
		Peptostreptococcaceae [XI][G-5] bacterium HMT 493	1.2 (-0.3, 2.7)
		Capnocytophaga sputigena	1.2 (0.09, 2.3)
		Granulicatella adiacens	1.2 (-0.6, 3)
		Leptotrichia sp. HMT 221	1.2 (0.0, 2.4)
		Capnocytophaga gingivalis	1.1 (0.0, 2.2)
		Peptostreptococcaceae [XI][G-7] bacterium HMT 922	1.1 (0.0, 2, 2)
		Fusobacterium nucleatum subsp. polymorphum	1.1 (0.0, 2.2)
		Prevotella nigrescens	1.0 (0.1, 1.9)

## Sheet: Supplementary Table S5
Supplementary Table S5. (A) Genera differing between 11 individuals with acute AAV and no antibiotic treatment for the latest 3 months and controls (n=23) using OPLS-DA analysis . The OPLS-DA model explained 45% and predicted 17% of the variation. (B) Species differing between 11 individuals with acute AAV and no antibiotic treatment for the latest 3 months and controls (n=23) using OPLS-DA analy…
(A) Association	Abundance or prevalence	Genus	VIP (95%CI)		(B) Association	Abundance or prevalence	Species	VIP (95%CI)
Increased abundance or prevalence associates with acute AAV	Abundance	Lactobacillus	2.2 (1.5, 2.8)		Increased abundance or prevalence associates with acute AAV	Abundance	Lactobacillus paracasei	2.5 (0.2, 4.8)
		Veillonellaceae[G-1]	2.1 (1.1, 3.1)				Selenomonas sp. HMT 146	2.5 (0.0, 4.9)
		Fretibacterium	1.7 (0.3, 3.1)				Lactobacillus fermentum	2.4 (0.2, 4.6)
		Staphylococcus	1.7 (-1.2, 4.6)				Lactobacillus gasseri	2.3 (0.5, 4.0)
		Arthrospira	1.6 (1.0, 2.3)				Prevotella sp. HMT 300	2.2 (1.7, 2.7)
		Bacteroidetes[G-3]	1.6 (-1.5, 4.7)				Treponema socranskii	2.2 (-0.1, 4.5)
		Dialister	1.6 (0.9, 2.2)				Fusobacterium nucleatum subsp. vincentii	2.1 (1.7, 2.6)
		Anaeroglobus	1.6 (0.2, 2.9)				Tannerella forsythia	2.1 (1.6, 2.5)
		Scardovia	1.5 (-0.4, 3.5)				Oribacterium sp. HMT 078	2.1 (-0.0, 4.1)
		Olsenella	1.5 (-0.1, 3.2)				Mitsuokella sp. HMT 131	2.0 (-1.1, 5.1)
		Bacteroidales[G-2]	1.5 (0.4, 2.6)				Fusobacterium nucleatum subsp. animalis	2.0 (0.7, 3.3)
		Peptostreptococcaceae[XI][G-9]	1.5 (0.8, 2.3)				Lactobacillus oris	2.0 (-2.3, 6.2)
		Ottowia	1.5 (-2.2, 5.2)				Capnocytophaga sp. HMT 338	2.0 (-2.1, 6.1)
		Pseudoramibacter	1.5 (-0.6, 3.6)				Peptostreptococcaceae [XI][G-7] bacterium HMT 081	2.0 (-1.6, 5.5)
		Treponema	1.4 (0.0, 2.8)				Actinomyces gerencseriae	2.0 (-2.5, 6.5)
		Streptococcus	1.3 (-0.2, 2.9)				Capnocytophaga sp. HMT 903	2.0 (-2.5, 6.5)
		Johnsonella	1.3 (-2.0, 4.5)				Lachnoanaerobaculum saburreum	2.0 (-2.5, 6.5)
		Saccharibacteria(TM7)[G-5]	1.2 (-0.9, 3.4)				Lactobacillus casei	2.0 (-2.5, 6.5)
	Prevalence	da_Veillonellaceae[G-1]	1.8 (0.9, 2.7)				Lactobacillus crispatus	2.0 (-2.5, 6.5)
		da_Staphylococcus	1.7 (-1.2, 4.7)				Lactobacillus panis	2.0 (-2.5, 6.5)
		da_Pseudoramibacter	1.6 (-0.2, 3.5)				Lactobacillus salivarius	2.0 (-2.5, 6.5)
		da_Fretibacterium	1.6 (0.3, 2.9)				Peptostreptococcaceae [XI][G-1] [Eubacterium] infirmum	2.0 (-2.5, 6.5)
		da_Ottowia	1.5 (-2.2, 5.2)				Staphylococcus aureus	2.0 (-2.5, 6.5)
		da_Olsenella	1.5 (-0.2, 3.1)				Prevotella maculosa	2.0 (-0.8, 4.8)
		da_Anaeroglobus	1.4 (0.2, 2.5)				Treponema denticola	2.0 (1.0, 2.9)
		da_Arthrospira	1.3 (0.6, 2.0)				Anaeroglobus geminatus	1.9 (1.1, 2.8)
		da_Bacteroidetes[G-3]	1.3 (-1.3, 3.9)				Aggregatibacter actinomycetemcomitans	1.9 (-2.0, 5.9)
		da_Johnsonella	1.3 (-2.0, 4.5)				Lactobacillus reuteri clade 938	1.9 (0.0, 3.8)
		da_Lactobacillus	1.3 (0.6, 1.9)				Capnocytophaga sp. HMT 902	1.9 (-2.4, 6.2)
		da_Peptostreptococcaceae[XI][G-9]	1.2 (0.6, 1.8)				Capnocytophaga sp. HMT 864	1.9 (-1.7, 5.5)
			(0.0, 0.0)				Parascardovia denticolens	1.9 (-0.8, 4.5)
Increased abundance or prevalence associates with controls	Abundance	Solobacterium	2.2 (1.5, 2.8)				Streptococcus mutans	1.9 (1.0, 2.7)
		Haemophilus	2.1 (0.6, 3.5)				Campylobacter gracilis	1.9 (0.0, 3.7)
		Neisseria	2.0 (0.6, 3.4)				Parvimonas micra	1.9 (0.5, 3.2)
		Oribacterium	1.9 (0.5, 3.4)				Prevotella sp. HMT 292	1.8 (-0.0, 3.7)
		Peptostreptococcaceae[XI][G-1]	1.9 (1.1, 2.7)				Selenomonas sputigena	1.8 (0.8, 2.8)
		Schaalia	1.9 (0.4, 3.4)				Prevotella oris	1.8 (1.0, 2.6)
		Peptostreptococcus	1.9 (1.4, 2.4)				Lactobacillus plantarum	1.8 (-2.2, 5.8)
		Prevotella	1.7 (0.2, 3.2)				Dialister invisus	1.8 (1.1, 2.5)
		Lachnoanaerobaculum	1.7 (-0.2, 3.5)				Treponema lecithinolyticum	1.8 (-0.6, 4.2)
		Mogibacterium	1.6 (0.2, 3.1)				Olsenella sp. HMT 807	1.8 (-2.1, 5.7)
		Stomatobaculum	1.5 (0.7, 2.4)				Leptotrichia sp. HMT 223	1.8 (-2.3, 5.9)
		Saccharibacteria(TM7)[G-1]	1.4 (-0.8, 3.6)				Atopobium rimae	1.7 (0.6, 2.9)
		Alloprevotella	1.4 (-0.3, 3.2)				Arthrospira platensis	1.7 (-0.1, 3.5)
		Butyrivibrio	1.4 (0.4, 2.5)				Prevotella denticola	1.7 (0.7, 2.7)
		Catonella	1.4 (-0.2, 3.1)				Catonella sp. HMT 164	1.7 (-1.7, 5.1)
		Lautropia	1.3 (0.4, 2.2)				Peptostreptococcaceae [XI][G-9] [Eubacterium] brachy	1.7 (1.2, 2.1)
		Granulicatella	1.2 (-1.4, 3.8)				Atopobium sp. HMT 416	1.6 (-1.9, 5.2)
	Prevalence	da_Solobacterium	2.3 (1.2, 3.5)				Prevotella buccae	1.6 (-0.6, 3.9)
		da_Neisseria	1.9 (-0.4, 4.2)				Capnocytophaga sp. HMT 323	1.6 (-1.7, 5.0)
		da_Peptostreptococcus	1.8 (1.2, 2.4)				Pseudoramibacter alactolyticus	1.6 (-0.3, 3.5)
		da_Haemophilus	1.7 (-1.2, 4.7)				Veillonellaceae [G-1] bacterium HMT 155	1.6 (-1.9, 5.1)
		da_Lautropia	1.6 (0.4, 2.9)				Bacteroidetes [G-3] bacterium HMT 365	1.6 (-1.5, 4.7)
		da_Butyrivibrio	1.6 (0.8, 2.4)				Megasphaera sp. HMT 123	1.6 (-2.4, 5.5)
		da_Peptostreptococcaceae[XI][G-1]	1.5 (-0.1, 3.2)				Saccharibacteria (TM7) [G-5] bacterium HMT 356	1.5 (-0.2, 3.3)
		da_Corynebacterium	1.5 (-2.2, 5.2)				Treponema sp. HMT 231	1.5 (0.7, 2.4)
		da_Lachnoanaerobaculum	1.5 (-2.2, 5.2)				Prevotella sp. HMT 317	1.5 (1.0, 2.0)
		da_Mogibacterium	1.5 (-2.2, 5.2)				Prevotella multiformis	1.5 (-2.5, 5.5)
		da_Saccharibacteria(TM7)[G-1]	1.4 (-1.8, 4.5)				Actinomyces israelii	1.5 (-2.6, 5.5)
		da_Oribacterium	1.3 (-2.0, 4.5)				Fretibacterium sp. HMT 360	1.5 (-2.6, 5.5)
		da_Catonella	1.2 (-1.4, 3.8)				Olsenella uli	1.5 (-2.6, 5.5)
		da_Lachnospiraceae[G-2]	1.2 (0.3, 2.0)				Selenomonas sp. HMT 133	1.5 (-2.6, 5.5)
							Bifidobacterium dentium	1.5 (-1.9, 4.8)
							Treponema amylovorum	1.4 (-1.2, 4.1)
							Prevotella oulorum	1.4 (-1.1, 4.0)
							Prevotella pleuritidis	1.4 (-0.6, 3.4)
							Shuttleworthia satelles	1.4 (0.5, 2.2)
							Scardovia wiggsiae	1.4 (-0.5, 3.2)
							Streptococcus constellatus	1.4 (-0.4, 3.1)
							Prevotella dentalis	1.3 (-1.6, 4.2)
							Streptococcus parasanguinis clade 411	1.3 (-0.6, 3.2)
							Treponema sp. HMT 237	1.3 (-1.1, 3.7)
							Veillonellaceae [G-1] bacterium HMT 150	1.3 (-2.1, 4.6)
							Bacteroidetes [G-5] bacterium HMT 511	1.3 (-1.3, 3.8)
							Prevotella sp. HMT 314	1.2 (-0.0, 2.5)
							Prevotella nigrescens	1.2 (-0.8, 3.2)
							Ottowia sp. HMT 894	1.2 (-1.6, 4.0)
							Alloprevotella tannerae	1.2 (-0.6, 3.0)
							Bifidobacterium breve	1.2 (-2.0, 4.3)
						Prevalence	Lactobacillus paracasei	2.5 (0.4, 4.6)
							Selenomonas sp. HMT 146	2.5 (0.4, 4.6)
							Lactobacillus fermentum	2.4 (1.5, 3.4)
							Pseudoramibacter alactolyticus	2.0 (0.1, 3.9)
							Actinomyces gerencseriae	2.0 (-2.5, 6.5)
							Capnocytophaga sp. HMT 903	2.0 (-2.5, 6.5)
							Lachnoanaerobaculum saburreum	2.0 (-2.5, 6.5)
							Lactobacillus casei	2.0 (-2.5, 6.5)
							Lactobacillus crispatus	2.0 (-2.5, 6.5)
							Lactobacillus panis	2.0 (-2.5, 6.5)
							Lactobacillus salivarius	2.0 (-2.5, 6.5)
							Peptostreptococcaceae [XI][G-1] [Eubacterium] infirmum	2.0 (-2.5, 6.5)
							Staphylococcus aureus	2.0 (-2.5, 6.5)
							Parvimonas micra	1.9 (0.7, 3.1)
							Mitsuokella sp. HMT 131	1.9 (-0.8, 4.6)
							Anaeroglobus geminatus	1.8 (1.2, 2.5)
							Peptostreptococcaceae [XI][G-7] bacterium HMT 081	1.7 (-0.9, 4.3)
							Treponema socranskii	1.7 (-0.0, 3.5)
							Oribacterium sp. HMT 078	1.7 (0.3, 3.1)
							Lactobacillus gasseri	1.7 (1.0, 2.5)
							Lactobacillus oris	1.6 (-1.3, 4.6)
							Aggregatibacter actinomycetemcomitans	1.6 (-1.4, 4.6)
							Capnocytophaga sp. HMT 338	1.6 (-1.2, 4.4)
							Treponema denticola	1.6 (0.8, 2.5)
							Atopobium rimae	1.6 (1.1, 2.2)
							Fusobacterium nucleatum subsp. vincentii	1.6 (1.0, 2.2)
							Prevotella buccae	1.6 (-0.2, 3.3)
							Catonella sp. HMT 164	1.5 (-1.4, 4.4)
							Treponema amylovorum	1.5 (-1.4, 4.4)
							Arthrospira platensis	1.5 (0.3, 2.7)
							Parascardovia denticolens	1.5 (-0.3, 3.3)
							Prevotella sp. HMT 300	1.5 (0.8, 2.2)
							Olsenella sp. HMT 807	1.5 (-1.7, 4.7)
							Prevotella sp. HMT 292	1.5 (-0.0, 3.0)
							Actinomyces israelii	1.5 (-2.6, 5.5)
							Fretibacterium sp. HMT 360	1.5 (-2.6, 5.5)
							Olsenella uli	1.5 (-2.6, 5.5)
							Selenomonas sp. HMT 133	1.5 (-2.6, 5.5)
							Fusobacterium nucleatum subsp. animalis	1.4 (0.3, 2.5)
							Treponema lecithinolyticum	1.4 (-0.5, 3.3)
							Tannerella forsythia	1.4 (0.8, 2.0)
							Megasphaera sp. HMT 123	1.4 (-1.9, 4.6)
							Prevotella maculosa	1.4 (-0.2, 2.9)
							Ottowia sp. HMT 894	1.3 (-1.8, 4.4)
							Capnocytophaga sp. HMT 902	1.3 (-1.7, 4.3)
							Shuttleworthia satelles	1.3 (0.5, 2.1)
							Atopobium sp. HMT 416	1.3 (-1.3, 3.9)
							Lactobacillus reuteri clade 938	1.3 (-0.3, 2.8)
							Prevotella multiformis	1.3 (-2.1, 4.7)
							Veillonellaceae [G-1] bacterium HMT 155	1.3 (-1.4, 3.9)
							Campylobacter gracilis	1.2 (0.3, 2.2)
							Prevotella dentalis	1.2 (-1.5, 4.0)
							Bifidobacterium dentium	1.2 (-1.4, 3.8)
							Capnocytophaga sp. HMT 864	1.2 (-0.6, 3.0)
							Leptotrichia wadei	1.2 (-0.8, 3.2)
							Streptococcus constellatus	1.2 (-0.2, 2.5)
							Lactobacillus plantarum	1.2 (-0.9, 3.3)
								(-, -)
					Increased abundance or prevalence associates with controls	Abundance	Haemophilus parainfluenzae	2.4 (0.9, 3.8)
							Fusobacterium periodonticum	2.1 (1.0, 3.2)
							Solobacterium moorei	2.0 (1.2, 2.8)
							Corynebacterium durum	1.9 (0.4, 3.5)
							Oribacterium sinus	1.8 (0.4, 3.3)
							Porphyromonas pasteri	1.8 (0.8, 2.8)
							Gemella sanguinis	1.8 (-0.3, 3.8)
							Prevotella pallens	1.7 (0.2, 3.2)
							Veillonella rogosae	1.7 (0.5, 2.9)
							Prevotella melaninogenica	1.7 (-0.8, 4.2)
							Peptostreptococcus stomatis	1.7 (1.0, 2.4)
							Saccharibacteria (TM7) [G-1] bacterium HMT 352	1.7 (0.6, 2.8)
							Peptostreptococcaceae [XI][G-1] [Eubacterium] sulci	1.7 (0.9, 2.5)
							Prevotella nanceiensis	1.7 (0.8, 2.6)
							Streptococcus sp. HMT 074	1.7 (0.7, 2.6)
							Stomatobaculum sp. HMT 097	1.6 (0.9, 2.3)
							Granulicatella adiacens	1.6 (-0.6, 3.8)
							Rothia aeria	1.6 (-0.1, 3.3)
							Lachnoanaerobaculum umeaense	1.5 (0.7, 2.3)
							Catonella morbi	1.5 (0.1, 2.8)
							Schaalia sp. HMT 172	1.4 (0.5, 2.3)
							Lautropia mirabilis	1.4 (0.4, 2.3)
							Actinomyces graevenitzii	1.4 (-0.6, 3.4)
							Leptotrichia sp. HMT 215	1.3 (0.1, 2.6)
							Leptotrichia sp. HMT 417	1.3 (-0.1, 2.8)
							Butyrivibrio sp. HMT 455	1.3 (-0.2, 2.9)
							Streptococcus sanguinis	1.3 (0.7, 1.9)
							Neisseria elongata	1.3 (0.5, 2.1)
							Campylobacter concisus	1.3 (-1.4, 3.9)
							Saccharibacteria (TM7) [G-6] bacterium HMT 870	1.2 (-0.1, 2.5)
						Prevalence	Haemophilus parainfluenzae	2.5 (0.4, 4.6)
							Solobacterium moorei	2.5 (0.4, 4.6)
							Oribacterium sinus	2.2 (0.7, 3.7)
							Fusobacterium periodonticum	2.1 (0.9, 3.4)
							Veillonella rogosae	2.1 (1.1, 3.1)
							Neisseria perflava	1.9 (0.7, 3.1)
							Corynebacterium durum	1.9 (0.7, 3.1)
							Porphyromonas pasteri	1.9 (0.3, 3.4)
							Leptotrichia sp. HMT 215	1.9 (0.7, 3.0)
							Catonella morbi	1.9 (0.8, 2.9)
							Peptostreptococcaceae [XI][G-1] [Eubacterium] sulci	1.9 (0.6, 3.1)
							Rothia aeria	1.8 (0.2, 3.4)
							Saccharibacteria (TM7) [G-1] bacterium HMT 352	1.8 (0.6, 3.0)
							Stomatobaculum sp. HMT 097	1.8 (0.7, 2.9)
							Leptotrichia sp. HMT 417	1.8 (0.8, 2.8)
							Prevotella melaninogenica	1.7 (-0.8, 4.3)
							Prevotella nanceiensis	1.7 (0.6, 2.9)
							Streptococcus sanguinis	1.7 (0.9, 2.6)
							Prevotella pallens	1.7 (-0.3, 3.7)
							Lachnoanaerobaculum umeaense	1.7 (0.6, 2.7)
							Actinomyces graevenitzii	1.6 (-1.1, 4.3)
							Peptostreptococcus stomatis	1.6 (0.3, 2.9)
							Butyrivibrio sp. HMT 455	1.5 (-0.0, 3.1)
							Campylobacter concisus	1.5 (-2.6, 5.5)
							Gemella sanguinis	1.5 (-2.6, 5.5)
							Mogibacterium diversum	1.5 (-2.6, 5.5)
							Prevotella salivae	1.5 (-2.6, 5.5)
							Veillonella parvula	1.5 (-2.6, 5.5)
							Schaalia sp. HMT 172	1.4 (0.6, 2.3)
							Lautropia mirabilis	1.4 (-0.3, 3.2)
							Neisseria elongata	1.4 (0.8, 2.1)
							Aggregatibacter sp. HMT 458	1.4 (0.9, 1.9)
							Prevotella sp. HMT 306	1.3 (0.1, 2.5)
							Neisseria flavescens	1.3 (-0.1, 2.7)
							Saccharibacteria (TM7) [G-3] bacterium HMT 351	1.3 (0.4, 2.2)
							Saccharibacteria (TM7) [G-6] bacterium HMT 870	1.3 (-0.0, 2.5)
							Neisseria subflava	1.3 (0.3, 2.2)
							Granulicatella elegans	1.2 (0.1, 2.4)
							Prevotella sp. HMT 313	1.2 (-0.1, 2.4)
